# Supplementary material for: Mesoporous-Layered Double Oxide/MCM-41 Composite with Enhanced Catalytic Performance for Cyclopentanone Aldol Condensation
Source: Molecules. 2023 Dec 3;28(23):7920. doi: 10.3390/molecules28237920 (PMC10708274; doi:10.3390/molecules28237920)
Supplement: Supplementary file 1 [file molecules-28-07920-s001.zip]

Archive with 1 entries (1 files):
- molecules-2732730-supplementary.pdf
